# Supplementary material for: Novel antibodies against GPIbα inhibit pulmonary metastasis by affecting vWF-GPIbα interaction
Source: J Hematol Oncol. 2018 Sep 17;11:117. doi: 10.1186/s13045-018-0659-4 (PMC6142402; doi:10.1186/s13045-018-0659-4)
Supplement: Supplementary file 1 — Table S1. The screening of hybridoma cell clones. (A) Rat anti-mouse platelet clones and (B) mouse anti-human platelet clones. Binding of clones to GPIb-IX complex was detected in ELISA. GPIb-IX complex was captured by anti-GPIX antibody, which was immobilized in microtiter plates. Supernatant of hybridoma cells were added to the coated wells. The bound clone was detected with HRP-conjugated rabbit anti-rat IgG or rabbit anti-mouse IgG. Effect of clones on BCECF-labeled platelets adherence to tumor cells was recorded by fluorescence plate reader. BCECF-labeled platelets pretreated with supernatant of different hybridoma cells were added into tumor cells coated plates. The adherence between platelets and tumor cells was detected by fluorescence plate reader. (XLSX 36 kb) [file 13045_2018_659_MOESM1_ESM.xlsx]

## Sheet: 工作表1
Table S1
A
	Rat anti-mouse platelet antibodies		Binding of antibodies to GPIb complex
			+	-
	Effect of antibodies on platelets adherence to tumor cells	+	6	31
		-	0	275
B
	Mouse anti-human platelet antibodies		Binding of antibodies to GPIb complex
			+	-
	Effect of antibodies on platelets adherence to tumor cells	+	5	52
		-	7	364
	`+: positive clones; -: negative clones
